# Supplementary material for: Early kinetics of CA19-9 and CEA after 5-FU-based chemotherapy for gastrointestinal cancers
Source: Discov Oncol. 2026 Jul 15;17:1027. doi: 10.1007/s12672-026-05570-4 (PMC13373114; doi:10.1007/s12672-026-05570-4)
Supplement: Supplementary file 1 — Supplementary Material 1. Supplementary Table 1: Detailed baseline demographic and clinical characteristics. Supplementary Table 2: Individual chemotherapy cycles. Supplementary Table 3: Cycle-level changes by tumor entity and chemotherapy. Supplementary Table 4: Patient-level analysis and radiographic response. [file 12672_2026_5570_MOESM1_ESM.xlsx]

## Sheet: Overview
Supplementary Table 1	Detailed baseline demographic and clinical characteristics.
Supplementary Table 2	Individual chemotherapy cycles.
Supplementary Table 3	Cycle-level changes by tumor entity and chemotherapy.
Supplementary Table 4	Patient-level analysis and radiographic response.

## Sheet: Supplementary Table 1
Patient	Sex	Diagnosis	Range of Age at initial diagnosis (years)	Diagnosis (Oncotree)	Oncological status	Sites of Metastasis	Status of follow-up	Overall survival (months)
1	female	Pancreatic ductal adenocarcinoma	60-64	PAAD	unresectable	n/a	Death	12
2	female	Pancreatic acinar cell carcinoma	50-54	PAAC	primary metastatic	HEP	Death	62
3	male	Pancreatic ductal adenocarcinoma	45-49	PAAD	primary metastatic	HEP	Death	37
4	male	Esophagogastric adenocarcinoma	60-64	GEJ	metastatic post resection	LYM	Death	31
5	female	Esophageal squamous cell cancer	50-54	ESCC	primary metastatic	HEP	lost to follow-up	1
6	male	Pancreatic ductal adenocarcinoma	65-69	PAAD	unresectable	n/a	Death	22
7	male	Biliary tract cancer	65-69	EHCH	metastatic post resection	HEP	Death	121
8	female	MiNEN Colon (Adenocarcinoma + Neuroendocrine Carcinoma)	45-49	MIXED	primary metastatic	HEP	Death	19
9	male	Esophagogastric adenocarcinoma	75-79	GEJ	primary metastatic	LYM, OSS	lost to follow-up	17
10	male	Duodenal adenocarcinoma	65-69	DA	metastatic post resection	HEP	Death	44
11	female	Pancreatic ductal adenocarcinoma	55-59	PAAD	primary metastatic	HEP	Death	21
12	male	Pancreatic ductal adenocarcinoma	70-74	PAAD	primary metastatic	HEP	lost to follow-up	8
13	male	Esophagogastric adenocarcinoma	60-64	GEJ	primary metastatic	HEP	lost to follow-up	24
14	male	Rectal adenocarcinoma	70-74	READ	metastatic post resection	PULM	lost to follow-up	60
15	male	Esophagogastric adenocarcinoma	45-49	GEJ	primary metastatic	OSS	lost to follow-up	8
16	female	Esophageal squamous cell cancer	55-59	ESCC	primary metastatic	HEP	lost to follow-up	21
17	male	Rectal adenocarcinoma	65-69	READ	primary metastatic	HEP	lost to follow-up	10
18	male	Colon adenocarcinoma	60-64	COAD	primary metastatic	HEP, PULM	lost to follow-up	42
19	female	Pancreatic ductal adenocarcinoma	75-79	PAAD	primary metastatic	HEP	Death	25
20	male	Colon adenocarcinoma	55-59	COAD	primary metastatic	HEP	lost to follow-up	9
21	female	Colon adenocarcinoma	70-74	COAD	primary metastatic	HEP	lost to follow-up	10
22	female	Rectal adenocarcinoma	35-49	READ	primary metastatic	HEP	lost to follow-up	44
23	female	Pancreatic ductal adenocarcinoma	65-69	PAAD	primary metastatic	PER	Death	6
24	female	Biliary tract cancer	60-64	IHCH	primary metastatic	HEP	Death	18
25	male	Colon adenocarcinoma	65-69	COAD	primary metastatic	HEP	lost to follow-up	38
26	female	Colon adenocarcinoma	55-59	COAD	primary metastatic	HEP	lost to follow-up	47
27	female	Rectal adenocarcinoma	75-79	READ	primary metastatic	HEP	lost to follow-up	68
28	female	Pancreatic ductal adenocarcinoma	50-54	PAAD	metastatic post resection	HEP	lost to follow-up	27
29	male	Pancreatic ductal adenocarcinoma	65-69	PAAD	primary metastatic	HEP	lost to follow-up	9
30	female	Rectal adenocarcinoma	70-74	READ	primary metastatic	HEP	Death	10
31	female	Pancreatic ductal adenocarcinoma	70-74	PAAD	metastatic post resection	PER	lost to follow-up	15
32	female	Biliary tract cancer	40-44	IHCH	primary metastatic	LYM, HEP	lost to follow-up	35
33	male	Pancreatic ductal adenocarcinoma	60-64	PAAD	metastatic post resection	HEP, PULM, LM	Death	15

## Sheet: Supplementary Table 2
Patient	Diagnosis	Cycle	Cycle (per Patient)	Day of cycle (days since 0h of first included cycle)	Chemotherapy regimen	Monocloncal antibody	CEA 0h (ng/ml)	CA19-9 0h (U/ml)	LDH 0h (U/l)	CEA 48h (ng/ml)	CA19-9 48h (U/ml)	LDH 48h (U/l)	∆CEA	∆CA19-9	∆LDH
1	Pancreatic ductal adenocarcinoma	1	1	0	FOLFIRINOX	none	6.52	56	247	6.2	63	252	-4.91	12.5	2.02
2	Pancreatic acinar cell carcinoma	2	1	0	FOLFIRINOX	none	1.03	30	311	1.14	36	402	10.68	20	29.26
2	Pancreatic acinar cell carcinoma	3	2	112	FOLFIRINOX	none	2.33	65	323	2.26	68	385	-3	4.62	19.2
3	Pancreatic ductal adenocarcinoma	4	1	0	FOLFIRINOX	none	6.11	2	220	5.85	2	231	-4.26	0	5
4	Esophagogastric adenocarcinoma	5	1	0	FOLFOX	none	1.22	n/a	222	1.35	n/a	198	10.66	n/a	-10.81
5	Esophageal squamous cell cancer	6	1	0	5-FU + Cisplatin	none	6.4	n/a	163	5.69	n/a	209	-11.09	n/a	28.22
6	Pancreatic ductal adenocarcinoma	7	1	0	FOLFIRINOX	none	1.28	117	n/a	1.21	225	236	-5.47	92.31	n/a
6	Pancreatic ductal adenocarcinoma	8	2	13	FOLFIRINOX	none	1.35	73	155	1.35	111	145	0	52.05	-6.45
6	Pancreatic ductal adenocarcinoma	9	3	27	FOLFIRINOX	none	1.75	188	217	1.56	208	284	-10.86	10.64	30.88
7	Biliary tract cancer	10	1	0	5-FU only	none	23.2	56196	448	20.03	49940	481	-13.66	-11.13	7.37
7	Biliary tract cancer	11	2	14	5-FU only	none	24.54	71560	516	22.67	65206	535	-7.62	-8.88	3.68
8	MiNEN Colon (Adenocarcinoma + Neuroendocrine Carcinoma)	12	1	0	FOLFIRI	Trastuzumab	34.12	102	219	38.72	116	234	13.48	13.73	6.85
8	MiNEN Colon (Adenocarcinoma + Neuroendocrine Carcinoma)	13	2	13	FOLFIRI	Trastuzumab	59.24	n/a	226	48.17	n/a	179	-18.69	n/a	-20.8
8	MiNEN Colon (Adenocarcinoma + Neuroendocrine Carcinoma)	14	3	41	FOLFIRI	Trastuzumab	52.49	n/a	271	62.34	n/a	287	18.77	n/a	5.9
8	MiNEN Colon (Adenocarcinoma + Neuroendocrine Carcinoma)	15	4	55	FOLFIRI	Trastuzumab	80.7	131	232	71.8	134	232	-11.03	2.29	0
8	MiNEN Colon (Adenocarcinoma + Neuroendocrine Carcinoma)	16	5	96	FOLFIRI	Trastuzumab	75.28	160	245	62.58	165	272	-16.87	3.13	11.02
9	Esophagogastric adenocarcinoma	17	1	0	5-FU only	none	342	n/a	191	340	n/a	184	-0.58	n/a	-3.66
9	Esophagogastric adenocarcinoma	18	2	63	FOLFOX	none	937	n/a	202	1079	n/a	273	15.15	n/a	35.15
10	Duodenal adenocarcinoma	19	1	0	FOLFIRI	Cetuximab	35.3	2056	283	36.48	2013	233	3.34	-2.09	-17.67
10	Duodenal adenocarcinoma	20	2	28	FOLFIRI	Cetuximab	13.8	288	164	13.38	270	220	-3.04	-6.25	34.15
11	Pancreatic ductal adenocarcinoma	21	1	0	FOLFIRI	none	16.63	272	314	17.37	304	382	4.45	11.76	21.66
11	Pancreatic ductal adenocarcinoma	22	2	28	FOLFIRI	none	14.41	232	303	13.31	226	358	-7.63	-2.59	18.15
11	Pancreatic ductal adenocarcinoma	23	3	57	FOLFIRI	none	11.43	133	243	11.22	132	300	-1.84	-0.75	23.46
11	Pancreatic ductal adenocarcinoma	24	4	232	FOLFIRI	none	25	260	400	24.8	259	244	-0.8	-0.38	-39
12	Pancreatic ductal adenocarcinoma	25	1	0	FOLFIRINOX	none	107.9	53559	324	113.4	63908	318	5.1	19.32	-1.85
12	Pancreatic ductal adenocarcinoma	26	2	56	FOLFIRINOX	none	18.88	7744	275	18.7	7909	262	-0.95	2.13	-4.73
12	Pancreatic ductal adenocarcinoma	27	3	70	FOLFIRINOX	none	15.56	5221	252	15.28	5816	295	-1.8	11.4	17.06
12	Pancreatic ductal adenocarcinoma	28	4	98	FOLFIRINOX	none	11.48	2717	206	11.4	2913	337	-0.7	7.21	63.59
12	Pancreatic ductal adenocarcinoma	29	5	112	FOLFIRINOX	none	11.46	2090	206	11.43	2159	309	-0.26	3.3	50
13	Esophagogastric adenocarcinoma	30	1	0	FOLFIRI	none	126	n/a	290	113	n/a	275	-10.32	n/a	-5.17
14	Rectal adenocarcinoma	31	1	0	FOLFIRI	Cetuximab	7.07	n/a	546	6.46	n/a	504	-8.63	n/a	-7.69
15	Esophagogastric adenocarcinoma	32	1	0	FOLFOX	none	1.2	n/a	286	1.19	n/a	354	-0.83	n/a	23.78
16	Esophageal squamous cell cancer	33	1	0	FOLFIRI	Nivolumab	9.66	n/a	304	9.79	n/a	283	1.35	n/a	-6.91
17	Rectal adenocarcinoma	34	1	0	FOLFOX	none	249.2	n/a	452	268.2	n/a	425	7.62	n/a	-5.97
17	Rectal adenocarcinoma	35	2	223	FOLFOX	none	382.3	n/a	328	461.6	n/a	436	20.74	n/a	32.93
18	Colon adenocarcinoma	36	1	0	FOLFIRI	Cetuximab	10.8	n/a	252	11.17	n/a	174	3.43	n/a	-30.95
18	Colon adenocarcinoma	37	2	16	FOLFIRI	Cetuximab	11.44	n/a	194	11.32	n/a	206	-1.05	n/a	6.19
18	Colon adenocarcinoma	38	3	44	FOLFIRI	Cetuximab	13.47	n/a	311	11.74	n/a	231	-12.84	n/a	-25.72
18	Colon adenocarcinoma	39	4	114	FOLFIRI	Bevacizumab	15.6	n/a	278	13.95	n/a	197	-10.58	n/a	-29.14
18	Colon adenocarcinoma	40	5	184	FOLFIRI	Bevacizumab	20.29	n/a	195	18.13	n/a	215	-10.65	n/a	10.26
18	Colon adenocarcinoma	41	6	198	FOLFIRI	Bevacizumab	22.91	n/a	262	21.08	n/a	192	-7.99	n/a	-26.72
18	Colon adenocarcinoma	42	7	337	FOLFIRI	Bevacizumab	38.21	n/a	274	n/a	n/a	205	n/a	n/a	-25.18
19	Pancreatic ductal adenocarcinoma	43	1	0	FOLFOX	none	29.71	286	284	32.23	283	412	8.48	-1.05	45.07
19	Pancreatic ductal adenocarcinoma	44	2	91	FOLFOX	none	51.48	6387	294	52.5	7017	295	1.98	9.86	0.34
20	Colon adenocarcinoma	45	1	0	FOLFOX	none	18.85	n/a	208	17.74	n/a	278	-5.89	n/a	33.65
21	Colon adenocarcinoma	46	1	0	FOLFOX	Bevacizumab	777	n/a	277	779	n/a	258	0.26	n/a	-6.86
21	Colon adenocarcinoma	47	2	63	FOLFOX	Bevacizumab	259	n/a	226	315	n/a	285	21.62	n/a	26.11
21	Colon adenocarcinoma	48	3	91	FOLFOX	Bevacizumab	283	n/a	236	310	n/a	289	9.54	n/a	22.46
22	Rectal adenocarcinoma	49	1	0	FOLFOX	none	36.41	n/a	370	35.78	n/a	440	-1.73	n/a	18.92
23	Pancreatic ductal adenocarcinoma	50	1	0	5-FU + lip. Irinotecan + Oxaliplatin	none	109	n/a	190	99.1	n/a	201	-9.08	n/a	5.79
23	Pancreatic ductal adenocarcinoma	51	2	14	5-FU + lip. Irinotecan + Oxaliplatin	none	88.8	n/a	232	84.4	n/a	254	-4.95	n/a	9.48
23	Pancreatic ductal adenocarcinoma	52	3	63	5-FU + lip. Irinotecan + Oxaliplatin	none	72.6	n/a	227	69.2	n/a	247	-4.68	n/a	8.81
23	Pancreatic ductal adenocarcinoma	53	4	77	5-FU + lip. Irinotecan + Oxaliplatin	none	50.7	n/a	218	51.4	n/a	238	1.38	n/a	9.17
24	Biliary tract cancer	54	1	0	FOLFIRI	none	4.03	1511	257	3.71	1500	244	-7.94	-0.73	-5.06
24	Biliary tract cancer	55	2	56	FOLFIRI	none	4.91	1279	231	4.82	1231	224	-1.83	-3.75	-3.03
25	Colon adenocarcinoma	56	1	0	FOLFOX	Ramucirumab	218.4	n/a	346	175.5	n/a	431	-19.64	n/a	24.57
25	Colon adenocarcinoma	57	2	13	FOLFOX	Ramucirumab	175.4	n/a	205	160.5	n/a	341	-8.49	n/a	66.34
26	Colon adenocarcinoma	58	1	0	FOLFIRI	none	16.77	n/a	312	14.14	n/a	221	-15.68	n/a	-29.17
26	Colon adenocarcinoma	59	2	14	FOLFIRI	none	15.8	n/a	273	14.28	n/a	333	-9.62	n/a	21.98
26	Colon adenocarcinoma	60	3	28	FOLFIRI	none	17.82	n/a	232	17.13	n/a	279	-3.87	n/a	20.26
26	Colon adenocarcinoma	61	4	42	FOLFIRI	none	20.43	n/a	249	20.56	n/a	304	0.64	n/a	22.09
26	Colon adenocarcinoma	62	5	98	FOLFIRI	Bevacizumab	27.75	n/a	257	27.15	n/a	268	-2.16	n/a	4.28
27	Rectal adenocarcinoma	63	1	0	FOLFOX	Cetuximab	19.18	n/a	226	19.43	n/a	293	1.3	n/a	29.65
27	Rectal adenocarcinoma	64	2	14	FOLFOX	Cetuximab	19.23	n/a	342	16.05	n/a	318	-16.54	n/a	-7.02
27	Rectal adenocarcinoma	65	3	35	FOLFOX	Cetuximab	12.52	n/a	370	10.25	n/a	380	-18.13	n/a	2.7
27	Rectal adenocarcinoma	66	4	49	FOLFOX	Cetuximab	8.69	n/a	331	7.65	n/a	569	-11.97	n/a	71.9
28	Pancreatic ductal adenocarcinoma	67	1	0	FOLFIRINOX	none	7.42	23	296	6.93	24	400	-6.6	4.35	35.14
29	Pancreatic ductal adenocarcinoma	68	1	0	FOLFIRINOX	none	26.2	4301	142	26.67	4547	188	1.79	5.72	32.39
29	Pancreatic ductal adenocarcinoma	69	2	14	FOLFIRINOX	none	36.7	5576	198	34.93	5280	170	-4.82	-5.31	-14.14
29	Pancreatic ductal adenocarcinoma	70	3	28	FOLFIRINOX	none	45.38	8140	169	46.8	8983	270	3.13	10.36	59.76
29	Pancreatic ductal adenocarcinoma	71	4	99	FOLFIRINOX	none	91.64	22035	268	78.3	21571	243	-14.56	-2.11	-9.33
30	Rectal adenocarcinoma	72	1	0	FOLFIRI	Cetuximab	192	n/a	200	188	n/a	220	-2.08	n/a	10
30	Rectal adenocarcinoma	73	2	14	FOLFIRI	Cetuximab	115.8	n/a	n/a	97.77	n/a	277	-15.57	n/a	n/a
30	Rectal adenocarcinoma	74	3	28	FOLFIRI	Cetuximab	82.91	n/a	231	73.76	n/a	178	-11.04	n/a	-22.94
31	Pancreatic ductal adenocarcinoma	75	1	0	OFF	none	25.16	277	150	24.69	293	248	-1.87	5.78	65.33
31	Pancreatic ductal adenocarcinoma	76	2	36	OFF	none	19.39	214	221	18.41	224	240	-5.05	4.67	8.6
32	Biliary tract cancer	77	1	0	5-FU + lip. Irinotecan	none	11.8	153	n/a	12.5	171	192	5.93	11.76	n/a
33	Pancreatic ductal adenocarcinoma	78	1	0	FOLFIRINOX	none	3.43	1129	254	3.75	1307	290	9.33	15.77	14.17

## Sheet: Supplementary Table 3
Tumor entity	Patients (n)	Cycles (n)	CEA (cycles available)	∆CEA (Median)	CA19-9 (cycles available)	∆CA19-9 (Median)	LDH (cycles available)	∆LDH (Median)
Pancreatic ductal adenocarcinoma	11	28	28	-1.82	24	5.75	27	9.48
Colorectal adenocarcinoma	10	29	28	-6.94	0	n/a	28	8.095
Biliary tract cancer	3	5	5	-7.62	5	-3.75	4	0.325
Esophagogastric adenocarcinoma	4	5	5	-0.58	0	n/a	5	-3.66
Esophageal squamous cell cancer	2	2	2	-4.87	0	n/a	2	10.655
MiNEN Colon (Adenocarcinoma + Neuroendocrine Carcinoma)	1	5	5	-11.03	3	3.13	5	5.9
Duodenal adenocarcinoma	1	2	2	0.15	2	-4.17	2	8.24
Pancreatic acinar cell carcinoma	1	2	2	3.84	2	12.31	2	24.23
Chemotherapy regimen	Patients (n)	Cycles (n)	CEA (cycles available)	∆CEA (Median)	CA19-9 (cycles available)	∆CA19-9 (Median)	LDH (cycles available)	∆LDH (Median)
FOLFIRI	10	31	30	-5.75	11	-0.73	30	-1.515
FOLFOX*	10	18	18	0.78	2	4.405	18	24.175
FOLFIRINOX	8	18	18	-1.375	18	8.785	17	17.06
5-FU only*	2	3	3	-7.62	2	-10.005	3	3.68
5-FU + lip. Irinotecan + Oxaliplatin	1	4	4	-4.815	0	n/a	4	8.99
OFF	1	2	2	-3.46	2	5.225	2	36.965
5-FU + Cisplatin	1	1	1	-11.09	0	n/a	1	28.22
5-FU + lip. Irinotecan	1	1	1	5.93	1	11.76	0	n/a
*Patient 9 received both 5-FU and FOLFOX and is counted in both rows.

## Sheet: Supplementary Table 4
Patient	∆CEA (Average per patient)	∆CA19-9 (Average per patient)	∆LDH (Average per patient)	∆CEA (First Cycle)	∆CA19-9 (First Cycle)	∆LDH (First Cycle)	Radiographic response (after first cycle)
1	-4.91	12.5	2.02	-4.91	12.5	2.02	SD
2	3.84	12.31	24.23	10.68	20	29.26	RD
3	-4.26	0	5	-4.26	0	5	RD
4	10.66	n/a	-10.81	10.66	n/a	-10.81	PD
5	-11.09	n/a	28.22	-11.09	n/a	28.22	n/a
6	-5.44	51.67	12.21	-5.47	92.31	n/a	SD
7	-10.64	-10.01	5.52	-13.66	-11.13	7.37	SD
8	-2.87	6.38	0.6	13.48	13.73	6.85	PD
9	7.28	n/a	15.74	-0.58	n/a	-3.66	PD
10	0.15	-4.17	8.24	3.34	-2.09	-17.67	n/a
11	-1.46	2.01	6.07	4.45	11.76	21.66	SD
12	0.28	8.67	24.82	5.1	19.32	-1.85	RD
13	-10.32	n/a	-5.17	-10.32	n/a	-5.17	n/a
14	-8.63	n/a	-7.69	-8.63	n/a	-7.69	RD
15	-0.83	n/a	23.78	-0.83	n/a	23.78	PD
16	1.35	n/a	-6.91	1.35	n/a	-6.91	PD
17	14.18	n/a	13.48	7.62	n/a	-5.97	RD
18	-6.61	n/a	-17.32	3.43	n/a	-30.95	RD
19	5.23	4.41	22.71	8.48	-1.05	45.07	RD
20	-5.89	n/a	33.65	-5.89	n/a	33.65	RD
21	10.47	n/a	13.9	0.26	n/a	-6.86	RD
22	-1.73	n/a	18.92	-1.73	n/a	18.92	RD
23	-4.34	n/a	8.31	-9.08	n/a	5.79	RD
24	-4.89	-2.24	-4.04	-7.94	-0.73	-5.06	n/a
25	-14.07	n/a	45.45	-19.64	n/a	24.57	PD
26	-6.14	n/a	7.89	-15.68	n/a	-29.17	PD
27	-11.33	n/a	24.31	1.3	n/a	29.65	RD
28	-6.6	4.35	35.14	-6.6	4.35	35.14	RD
29	-3.61	2.17	17.17	1.79	5.72	32.39	SD
30	-9.56	n/a	-6.47	-2.08	n/a	10	RD
31	-3.46	5.22	36.97	-1.87	5.78	65.33	PD
32	5.93	11.76	n/a	5.93	11.76	n/a	PD
33	9.33	15.77	14.17	9.33	15.77	14.17	RD
